# Supplementary material for: Inferring a protein interaction map of Mycobacterium tuberculosis based on sequences and interologs
Source: BMC Bioinformatics. 2012 May 8;13(Suppl 7):S6. doi: 10.1186/1471-2105-13-S7-S6 (PMC3348046; doi:10.1186/1471-2105-13-S7-S6)
Supplement: Additional file 1 — Hub proteins in the protein interaction map of M. tuberculosis. [file 1471-2105-13-S7-S6-S1.xls]

## Sheet: Node_Degree
Rv0239	48
Rv1321	13
Rv1322	1
rbfA	1
Rv1324	35
Rv0238	2
Rv1019	4
Rv0232	3
Rv2929	7
Rv0042c	16
Rv0965c	1
Rv1567c	1
Rv3534c	14
xseA	32
speE	10
Rv0455c	3
Rv0927c	169
dnaQ	38
Rv3830c	11
Rv3770c	1
frdA	192
frdB	37
frdC	4
frdD	3
Rv3241c	32
mcr	17
Rv1254	11
Rv1524	4
Rv1250	16
Rv2830c	5
Rv1520	10
Rv0306	8
Rv0268c	4
ald	17
Rv0303	7
Rv0302	13
Rv0127	2
umaA	39
Rv2813	1
Rv2812	33
Rv0123	12
Rv0122	16
Rv0128	2
Rv2949c	15
mce1B	1
iniA	16
yrbE3A	2
Rv3780	10
cmk	19
Rv3785	4
Rv2978c	13
erg3	2
Rv3827c	4
Rv0380c	4
Rv0201c	6
Rv2954c	19
dlaT	6
Rv2901c	9
hbhA	6
mpt63	5
viuB	9
Rv2023c	1
upp	15
Rv0465c	2
Rv1149	2
Rv3234c	15
Rv1510	15
mutB	34
Rv2073c	4
PE_PGRS50	1
Rv3737	13
Rv3741c	1
entC	84
Rv3259	17
nei	35
Rv0549c	3
Rv3831	7
Rv3254	21
fecB	13
Rv2729c	16
Rv2313c	4
Rv2718c	7
Rv2309c	3
Rv2300c	1
Rv3334	4
Rv3337	13
Rv2551c	1
uspA	31
uspB	6
uspC	13
mez	10
sugI	3
Rv0825c	15
Rv3230c	12
gltS	70
sugA	5
sugC	410
sugB	11
plsB1	42
plsB2	54
Rv2102	2
Rv1111c	2
gpsI	47
Rv2869c	2
gltB	19
cspB	5
gltD	83
cspA	180
kgtP	16
pstC1	2
Rv2915c	10
Rv2510c	8
Rv1272c	400
Rv0301	6
Rv1989c	1
hupB	40
Rv1898	1
typA	233
Rv1895	129
Rv1892	3
Rv1891	5
PPE44	22
PPE45	9
PPE47	6
PPE40	7
PPE41	7
PPE42	14
PPE43	14
Rv0749A	5
Rv1129c	4
PPE49	8
Rv1928c	206
fadE17	17
Rv3640c	12
Rv0309	2
Rv1523	11
lpqC	22
lpqB	12
lpqA	7
lpqG	3
lpqF	3
lpqE	1
lpqD	24
lpqK	2
lpqJ	4
lpqI	17
lpqH	15
lpqO	3
lpqN	4
lpqM	9
lpqL	7
lpqS	15
lpqR	14
lpqQ	3
lpqP	8
lpqW	2
lpqV	7
lpqU	6
lpqT	6
ddlA	10
lpqX	4
hspR	59
Rv0660c	8
Rv1931c	8
mmuM	43
otsB2	14
otsB1	5
Rv2310	9
Rv2312	2
Rv0300	3
Rv3815c	7
era	54
Rv3671c	14
Rv2258c	18
Rv2083	1
Rv1982c	12
Rv2348c	3
Rv0093c	2
Rv1729c	10
Rv2759c	1
Rv2159c	6
Rv2053c	1
Rv2087	1
gatA	15
gatB	61
gatC	10
end	25
Rv2811	12
eno	114
Rv3840	7
Rv3762c	17
Rv2260	29
Rv2263	10
Rv2265	26
Rv1798	14
TB15.3	1
Rv2601A	1
Rv0204c	10
Rv0492A	7
whiB5	2
amiD	14
Rv1672c	32
Rv1795	18
Rv0656c	9
whiB3	19
whiB2	2
Rv2135c	4
lat	52
kdpC	7
kdpB	112
kdpE	154
kdpD	124
kdpF	2
argC	26
cmaA2	35
cmaA1	42
Rv1158c	3
Rv1062	12
Rv1061	15
Rv1060	18
Rv1066	13
Rv1065	6
mesT	6
clpP2	151
mesJ	20
clpP1	144
cobQ2	16
Rv2536	4
cobQ1	1
bphC	5
Rv1203c	16
bphD	24
Rv1084	1
Rv1086	33
Rv1083	19
fadB	35
fadA	56
Rv1486c	5
Rv0919	2
fadH	39
Rv3402c	92
gmhA	54
gmhB	8
Rv0939	42
Rv0387c	4
accD5	66
Rv1894c	12
fic	18
Rv2955c	3
ompA	15
Rv2801c	4
Rv2024c	9
Rv2857c	126
Rv1404	18
Rv2681	12
Rv2040c	33
Rv0227c	25
Rv1339	6
ureC	8
Rv1337	1
Rv1335	6
Rv1334	26
gcvT	3
Rv1332	3
gcvH	18
Rv2690c	1
Rv3784	81
gcvB	24
Rv0688	135
ftsE	431
ilvB1	102
ilvB2	98
Rv0681	5
ftsK	7
Rv0686	20
ftsH	140
ftsW	15
Rv1242	5
Rv1241	4
Rv3167c	2
Rv1531	2
Rv1533	3
Rv2993c	41
Rv0331	10
Rv0332	3
Rv0333	1
ftsZ	76
Rv0336	22
Rv0110	30
Rv0111	6
mdh	6
Rv2866	14
ino1	13
rnhB	6
Rv2865	15
Rv3557c	10
Rv2719c	1
Rv0412c	3
Rv2319c	7
Rv2362c	9
Rv1593c	4
ksgA	53
Rv0813c	2
Rv0330c	2
Rv0822c	4
mpt53	30
ligA	24
ligB	28
Rv3798	1
Rv3796	16
Rv2820c	9
TB7.3	8
Rv2897c	53
Rv3790	6
Rv0205	1
Rv0200	3
Rv0750	9
Rv0203	1
rpmG2	21
rpmG1	2
Rv1846c	3
Rv2819c	4
tlyA	9
pssA	5
prfA	59
prfB	59
Rv0043c	3
sahH	33
Rv3213c	8
nth	39
sodC	1
sodA	25
Rv0964c	1
cfp6	4
Rv3575c	33
Rv0926c	13
oxyS	68
Rv3922c	2
Rv1838c	6
ansP1	31
ansP2	30
mpt64	3
Rv1192	18
fixB	46
fixA	15
lprO	2
lprL	10
Rv1190	9
lprJ	1
lprK	2
lprI	4
lprF	5
lprG	1
lprD	1
lprE	3
lprB	3
lprA	3
glyA	3
Rv3304	16
Rv0779c	32
lprP	3
lprQ	3
Rv2717c	17
Rv1259	1
Rv1245c	126
Rv0398c	1
Rv3627c	1
Rv1398c	1
Rv2401	13
Rv3680	12
Rv2019	2
moeB2	65
Rv1258c	15
moeB1	60
msrA	45
treY	4
treX	20
treZ	13
Rv1234	1
Rv1100	2
treS	48
pgmA	24
PPE31	37
PPE30	7
PPE33	22
PPE32	32
PPE34	9
PPE37	4
Rv0224c	2
Rv3013	1
Rv0021c	7
Rv1103c	4
guaB3	4
Rv2657c	14
PE_PGRS29	8
PE_PGRS28	32
Rv2488c	2
Rv1824	3
PE_PGRS21	1
PE_PGRS20	5
PE_PGRS23	6
Rv2161c	9
Rv0488	33
PE_PGRS27	9
PE_PGRS26	25
guaB2	114
Rv1673c	7
guaB1	118
pdhA	22
pdhB	28
pdhC	144
Rv1735c	17
Rv2129c	134
Rv3605c	18
ribA2	113
cdd	46
Rv1990A	6
ilvX	3
Rv0819	16
Rv2305	1
Rv1958c	2
adhC	94
adhB	125
adhA	32
ppiB	3
Rv3705c	17
adhD	109
Rv0484c	118
pstA2	9
Rv0493c	12
pstA1	13
Rv3480c	1
Rv3745c	3
Rv3870	7
Rv3871	6
Rv3876	7
Rv0487	13
Rv3551	9
Rv1576c	1
Rv2275	1
Rv1976c	6
Rv2273	4
Rv2272	11
Rv2279	5
Rv2278	10
Rv3647c	1
Rv0891c	13
Rv1929c	2
Rv1367c	25
Rv1099c	43
cyp143	8
cyp140	9
Rv2459	5
Rv3868	1
Rv2041c	6
Rv3908	25
menH	32
hddA	1
menD	11
menE	21
menG	25
aldC	103
menA	2
aldA	95
menC	2
Rv2050	7
priA	20
uvrD1	170
uvrD2	148
Rv1220c	3
Rv2415c	11
Rv3806c	7
Rv1102c	3
pks7	26
Rv2816c	6
Rv0477	18
mmpL10	3
Rv0143c	3
Rv1635c	29
Rv3865	3
Rv3181c	8
Rv2052c	3
Rv0474	5
Rv0378	3
Rv1434	12
Rv1431	2
Rv1432	1
Rv0433	24
Rv0431	17
Rv0430	5
Rv0921	5
Rv0434	3
Rv2698	1
Rv2172c	3
rpfA	5
rpfB	16
rpfC	3
rpfD	2
rpfE	5
Rv1897c	14
Rv1348	333
Rv1349	391
Rv1457c	2
Rv1341	54
Rv3491	15
Rv1344	4
Rv3767c	12
Rv0697	4
Rv0696	4
echA8	66
echA9	21
Rv2958c	10
echA2	39
echA3	5
ppgK	7
echA1	31
echA6	31
echA7	45
echA4	20
Rv3651	15
Rv0326	2
Rv0325	1
Rv0324	3
Rv1585c	3
Rv0320	2
Rv2910c	27
Rv1839c	12
Rv0925c	1
Rv0328	4
Rv1500	8
Rv1501	8
Rv1502	5
dnaB	43
Rv1509	14
Rv2871	19
dnaG	24
Rv2876	18
Rv0106	1
Rv0104	3
Rv0102	4
Rv0100	4
Rv1498A	7
Rv0634A	8
Rv2651c	13
omt	11
pitA	8
Rv1888c	3
Rv1855c	10
Rv1842c	22
yrbE1B	27
yrbE1A	13
Rv0745	3
Rv0210	1
nirD	2
Rv0740	6
ung	41
Rv0219	1
Rv2025c	13
Rv0749	1
Rv3699	20
rimJ	9
Rv0406c	1
Rv2560	5
Rv2898c	1
Rv2267c	6
Rv0395	9
Rv3272	13
Rv3273	13
Rv0370c	5
Rv3475	4
Rv3472	16
Rv1579c	4
Rv2224c	4
Rv0135c	4
frr	6
Rv3057c	170
bioF1	41
bioF2	30
cysS2	22
cysS1	23
Rv1503c	7
smc	15
Rv2656c	9
galTb	11
Rv2361c	20
ggtB	4
mca	11
Rv0444c	7
Rv3311	9
Rv3310	1
Rv1592c	1
Rv1515c	9
Rv0823c	57
Rv2896c	49
Rv2821c	5
secE1	6
mce3C	3
secE2	2
acrA1	1
Rv2776c	13
lepA	158
Rv3221A	10
lepB	34
Rv0492c	18
Rv1991c	3
Rv1364c	6
Rv1836c	2
Rv2614A	1
glf	3
Rv3000	3
Rv0616c	1
Rv1962c	6
Rv3312A	20
Rv0912	3
Rv3686c	2
PPE22	14
PPE23	3
PPE20	17
glnH	76
PPE26	18
PPE27	3
PPE24	1
PPE25	9
glnB	27
PPE28	6
PPE29	19
glnE	2
glnD	46
Rv2422	1
Rv2423	1
Rv3312c	1
glnQ	337
Rv0890c	5
Rv1370c	10
PE_PGRS39	9
TB22.2	3
Rv3626c	17
PE_PGRS32	9
PE_PGRS33	5
PE_PGRS30	15
PE_PGRS31	1
PE_PGRS37	1
celA2b	7
Rv2489c	2
gpm2	2
gpm1	32
rne	93
mmsB	29
mmsA	126
trpB	51
purQ	13
moeA2	120
moeA1	6
Rv1532c	6
Rv2309A	2
topA	128
pdc	43
Rv0634c	25
Rv3861	11
Rv3860	8
Rv3863	1
mce4C	14
mce4D	10
Rv3378c	7
mce4F	1
Rv3866	9
Rv2191	70
Rv2314c	5
Rv3695	26
Rv2008c	3
Rv2203	5
Rv3365c	22
Rv2206	8
Rv3047c	24
Rv2209	24
Rv3733c	24
glyS	17
Rv3915	11
pstC2	10
Rv2554c	8
Rv3910	9
rnc	14
Rv3482c	16
nudC	2
Rv0941c	2
gadB	50
Rv2160c	7
Rv1674c	11
Rv1993c	12
Rv0713	7
oplA	38
Rv3435c	3
Rv1734c	4
Rv1647	4
Rv2603c	46
Rv1648	7
Rv3702c	4
Rv1269c	28
Rv0669c	2
Rv2513	2
Rv3668c	1
Rv2851c	22
dppC	12
Rv2781c	12
mscL	3
Rv2026c	18
Rv2731	11
celA2a	3
Rv2160A	9
ugpE	2
Rv1722	5
Rv0024	27
Rv1856c	2
Rv0918	2
Rv1422	69
Rv1421	14
Rv1230c	12
Rv1425	10
icl	35
Rv0910	7
Rv0911	6
Rv1429	7
Rv1841c	11
Rv0077c	2
Rv0940c	6
Rv1896c	13
Rv0250c	23
Rv1359	4
Rv1358	1
Rv3489	25
Rv1069c	2
Rv1034c	4
Rv1352	8
Rv3486	7
ribH	93
hsp	5
Rv2696c	4
Rv3649	1
Rv2100	15
Rv3645	43
ribC	26
ribD	19
ribG	92
ribF	19
Rv3027c	1
pheA	14
Rv3422c	10
corA	26
Rv1227c	2
kasA	53
Rv0358	5
Rv0359	7
pheS	48
accD3	97
Rv0575c	10
accD6	5
Rv1519	7
ileS	30
Rv1517	1
Rv3165c	5
kasB	52
Rv1513	2
htpG	98
Rv3588c	45
ppa	37
Rv3579c	21
Rv2777c	1
Rv0500A	4
ppk	63
Rv0598c	1
Rv0176	21
Rv0177	12
Rv2843	1
ppp	38
Rv2360c	1
Rv1645c	3
Rv0367c	8
Rv3220c	1
Rv0272c	7
Rv2638	1
Rv0875c	26
Rv0770	9
gid	14
pykA	150
Rv2636	12
Rv2837c	2
subI	10
Rv2455c	26
Rv0007	2
Rv0004	2
mtrA	131
mtrB	157
Rv2760c	13
Rv3263	22
rmlB	103
rmlA	38
pckA	44
Rv3267	3
rmlD	37
Rv3531c	10
Rv3269	22
Rv3268	14
PE8	52
Rv1290c	1
cyp125	3
Rv3467	11
Rv3466	15
cyp124	1
mtr	165
Rv2991	6
amiA1	14
Rv2997	12
Rv2994	2
Rv0953c	9
mtn	42
Rv3920c	12
truA	44
Rv2670c	8
Rv1290A	4
ethR	5
Rv3805c	9
cyp123	9
Rv3202c	11
Rv0938	30
Rv0310c	2
tesA	1
mrr	3
Rv0791c	17
Rv0329c	7
Rv3888c	2
Rv0626	2
Rv0837c	8
Rv2913c	4
cyp128	12
Rv1247c	5
furB	82
tig	86
Rv2739c	1
Rv0521	3
Rv3542c	12
htpX	6
sdaA	38
Rv2239c	8
Rv3233c	15
Rv2022c	6
Rv0307c	10
Rv3070	9
lipB	25
Rv3077	1
Rv3074	8
lipE	10
Rv0116c	3
lipG	5
PPE19	10
PPE18	9
Rv2477c	122
PPE16	4
PPE15	29
Rv0526	4
PPE13	7
PPE11	33
PPE10	2
xthA	35
Rv0585c	7
Rv0528	6
Rv1101c	10
Rv0762c	6
Rv1204c	15
aspB	131
aspC	125
clpC2	15
clpC1	188
Rv0759c	20
Rv1675c	1
deaD	260
Rv0653c	15
aspS	38
Rv2468c	1
lipQ	11
Rv2604c	3
Rv1268c	4
Rv2740	8
Rv1179c	7
lipT	26
fadE26	11
lipV	9
Rv1693	4
Rv1148c	3
rpsN2	90
rpsN1	4
glmU	42
glmS	49
Rv2216	37
Rv2219	12
PPE9	3
Rv2030c	15
Rv1378c	2
Rv0897c	9
Rv3368c	18
Rv2047c	5
ltp4	8
ggtA	12
Rv2038c	418
ltp2	2
ltp3	1
acpM	14
Rv1779c	7
Rv3064c	6
sigA	123
sigC	26
sigB	122
sigE	36
sigD	38
Rv1634	8
sigF	57
sigI	3
sigH	33
sigK	7
Rv1226c	3
sigM	9
sigL	11
Rv3421c	11
Rv2417c	1
PE_PGRS48	29
Rv2509	74
Rv3851	6
Rv0441c	1
Rv2507	7
Rv2506	1
Rv2039c	2
cysM	94
bpoB	4
cysN	238
cysH	15
Rv2722	4
cysE	5
cysD	12
cysG	1
Rv1637c	5
Rv2797c	8
Rv0907	4
Rv0906	9
Rv0901	7
Rv3320c	1
cysT	31
cysW	35
fadE27	1
cysQ	4
Rv0909	6
Rv3614c	2
Rv1776c	8
Rv0541c	10
Rv3046c	1
Rv1748	9
Rv1747	431
Rv1742	4
Rv1668c	146
Rv1740	6
Rv2454c	53
lldD1	11
lldD2	15
thrB	19
Rv0519c	3
thrA	22
Rv3679	12
fba	70
Rv2406c	4
Rv1291c	24
Rv2307c	27
Rv3530c	192
thrS	57
Rv3676	31
Rv0340	8
Rv1583c	14
Rv1313c	23
Rv0347	8
Rv2975c	19
Rv0349	9
Rv0348	5
Rv0950c	58
Rv0582	3
Rv3643	2
Rv2912c	1
Rv0584	4
xerC	8
Rv1560	6
Rv2307B	1
Rv2307D	1
Rv2105	11
Rv2850c	18
Rv3586	9
Rv0161	73
Rv1405c	48
ercc3	31
Rv2854	1
Rv1053c	1
Rv1507c	11
hycD	8
hycE	26
mmaA3	40
mmaA2	36
mmaA4	40
Rv1231c	5
Rv1217c	5
Rv1366	1
hycP	2
hycQ	6
Rv0769	180
obg	65
cdsA	15
Rv0076c	1
Rv0943c	3
iunH	37
Rv2325c	2
Rv2654c	20
purU	26
Rv0012	1
trxB1	272
trxB2	78
Rv2370c	1
dxr	30
purC	2
trxC	264
purA	16
trxA	38
purF	25
purE	26
purD	42
purK	14
mmpL3	17
purH	34
Rv3292	12
purN	16
purM	79
purL	25
Rv2989	4
accD2	4
fpg	47
Rv3453	1
Rv3454	2
Rv0366c	7
fucA	33
Rv0048c	79
Rv3278c	38
Rv3191c	9
accD1	6
Rv1106c	31
pbpB	43
Rv1453	1
devB	15
mas	87
accD4	1
pheT	18
Rv1835c	4
Rv0037c	7
devS	36
devR	71
Rv0976c	2
Rv0454	6
Rv2077c	1
cydA	2
Rv0235c	11
Rv0446c	7
Rv1819c	84
Rv0426c	1
Rv2262c	8
Rv3231c	2
Rv0216	5
spoU	11
Rv0874c	8
sucA	68
sucC	24
sucB	139
sucD	23
Rv1941	150
Rv0858c	136
Rv0452	10
Rv2668	6
ufaA1	40
Rv1444c	11
Rv0178	1
pncA	22
Rv2514c	14
Rv0276	4
Rv1948c	1
Rv3066	5
Rv3069	7
uvrC	66
uvrB	40
uvrA	23
Rv0792c	21
Rv0372c	4
Rv2844	2
Rv3644c	99
Rv2223c	13
PE_PGRS10	2
PE_PGRS11	5
PE_PGRS12	13
Rv0471c	2
PE_PGRS15	32
PE_PGRS16	9
PE_PGRS17	3
PE_PGRS19	1
cut4	25
PE20	1
cut1	3
cut2	1
cut3	24
rocE	7
Rv0175	2
rocA	96
Rv0836c	2
Rv0039c	5
Rv2712c	12
Rv3114	4
fabG4	141
fabG3	207
fabG2	163
fabG1	197
Rv3587c	1
Rv1246c	3
cobT	7
cobU	16
cobS	6
Rv2282c	11
cobD	7
PE_PGRS8	4
Rv1756c	6
Rv3238c	18
cobB	3
cobC	2
PE_PGRS2	34
cobM	9
cobN	14
cobO	41
cobH	11
relA	90
PE_PGRS5	5
nrdB	6
nrdE	44
Rv3615c	12
nrdH	20
nrdI	13
Rv2226	2
Rv2227	13
Rv3041c	200
PE22	1
Rv0743c	11
whiB4	2
nrdZ	43
Rv2075c	8
Rv1979c	7
whiB1	24
Rv0208c	42
Rv3386	1
orn	7
Rv1797	11
Rv1081c	12
Rv1996	12
Rv1995	9
Rv1626	57
argR	2
argS	16
Rv2084	7
Rv2085	7
hspX	17
argH	58
argJ	6
Rv2061c	13
Rv3845	7
carB	50
Rv3658c	4
argB	1
carA	93
argD	99
argF	106
argG	53
Rv0480c	9
Rv2714	3
Rv2715	5
Rv2716	3
htrA	62
Rv2028c	1
ilvE	9
Rv0942	38
citA	7
Rv1482c	1
citE	10
Rv0550c	1
PE_PGRS60	2
cfp2	17
Rv1232c	30
hisB	13
ilvA	17
fmt	26
fmu	56
moaC1	81
yrbE4A	26
moaC3	80
moaC2	84
lppU	10
Rv2405	7
Rv2004c	5
Rv2407	3
ilvC	65
Rv2402	4
Rv1751	4
Rv1752	7
ureF	2
smpB	45
Rv1171	3
serS	59
Rv3661	22
Rv0223c	96
Rv0486	1
Rv1178	7
Rv0485	4
serC	10
Rv2694c	1
Rv1287	4
Rv1874	4
fgd1	3
fgd2	5
Rv0807	2
Rv0804	8
Rv0377	5
Rv2111c	7
Rv1289	2
Rv0801	1
alaS	19
Rv1225c	5
Rv0579	6
Rv1571	10
Rv1573	1
Rv0625c	4
Rv1575	12
Rv1574	6
Rv1330c	7
Rv0396	9
Rv2771c	10
Rv2306B	13
Rv0393	31
Rv0390	4
Rv2306A	2
galTa	2
Rv0036c	9
aroG	12
Rv3536c	15
Rv2943A	16
Rv2366c	14
Rv0547c	6
desA2	18
desA1	15
Rv3413c	3
Rv3253c	16
Rv2962c	1
Rv2197c	1
Rv1373	6
Rv1372	27
Rv1371	4
Rv1376	1
Rv1375	8
Rv0712	17
Rv1669	9
Rv2661c	17
arcA	26
Rv0023	2
gyrB	180
Rv0025	3
Rv0026	15
gyrA	161
Rv0028	2
Rv0029	4
Rv0561c	6
Rv3284	19
Rv3281	5
rmlC	72
betP	4
Rv3448	4
Rv0394c	9
mrp	26
Rv1580c	5
Rv1869c	5
Rv0627	10
Rv0624	14
impA	5
Rv0622	3
Rv0623	21
Rv0621	4
Rv2840c	6
Rv0158	3
Rv2228c	12
Rv2886c	6
qor	15
parB	3
Rv2959c	13
Rv3200c	4
tkt	27
PPE8	3
PPE3	20
PPE2	10
PPE1	33
PPE7	2
PPE6	1
PPE5	2
PPE4	18
Rv2884	77
Rv0470A	4
Rv2887	1
mmpS2	2
Rv0449c	3
Rv2644c	5
mmpL7	2
mmpL6	5
leuD	23
mmpL4	6
leuB	75
leuC	42
mmpL1	1
leuA	9
Rv1191	2
Rv2998	6
mmpL9	1
Rv3631	11
dnaZX	101
nrdF2	47
nrdF1	60
pimB	23
leuS	19
pimA	2
Rv3055	10
Rv3633	1
asnB	11
ssb	48
Rv0817c	4
Rv3900c	13
Rv2475c	5
Rv0567	14
hisC1	32
hisC2	40
hisD	29
hisE	5
hisF	15
hisG	12
hisA	12
radA	16
Rv3778c	9
Rv0830	3
hisH	20
hisI	28
Rv2165c	36
Rv1154c	1
hisS	68
amiA2	12
Rv3694c	21
Rv0914c	10
Rv3700c	25
Rv2626c	10
Rv3678c	1
Rv3120	7
Rv3122	15
Rv3124	4
Rv2606c	3
Rv3701c	1
Rv2508c	5
Rv2979c	4
Rv2180c	1
Rv0760c	10
manA	33
manB	151
Rv2515c	9
idsA1	9
idsA2	6
yajC	7
tuf	236
truB	95
Rv3007c	11
Rv1949c	1
Rv2232	27
atsA	12
Rv2237	1
Rv2235	7
grcC2	5
Rv1126c	2
cycA	33
drrA	387
glcB	23
drrC	1
Rv0181c	26
Rv3353c	7
Rv2090	36
mshB	11
helZ	96
panC	37
Rv1619	10
Rv3322c	15
tesB2	27
tesB1	16
cyp51	39
Rv1610	4
Rv2529	6
Rv1961	3
polA	47
Rv2147c	2
lspA	3
Rv2707	8
panD	53
Rv1342c	4
bfrB	11
Rv0960	8
bfrA	3
Rv2795c	11
Rv0967	5
Rv0968	1
Rv0165c	9
Rv3616c	17
ctpJ	82
rubA	2
PE9	1
PE4	3
nusG	54
PE6	38
PE7	2
moaB2	20
PE1	1
PE2	1
nusA	47
Rv1769	33
Rv3040c	10
Rv3730c	3
Rv2143	1
Rv1760	1
celA1	9
Rv1764	6
lpqZ	2
Rv1767	12
Rv0499	2
Rv0498	7
Rv3611	8
Rv1144	55
pepN	27
pepA	71
prcB	4
Rv3618	5
pepB	44
pepE	34
pepD	60
mqo	47
Rv0496	15
pepQ	16
pepR	23
prcA	6
Rv1318c	7
Rv1544	158
Rv1545	12
Rv3351c	1
Rv1540	134
Rv0818	72
Rv1138c	1
Rv0361	2
Rv2169c	8
Rv0364	2
Rv2699c	1
Rv3673c	1
Rv0569	4
blaC	27
nadE	3
Rv1035c	9
Rv0386	2
Rv1036c	15
Rv1002c	11
Rv1403c	3
pks12	75
pks13	99
pks15	75
Rv3728	23
Rv3075c	9
Rv3726	88
Rv3727	17
Rv3725	3
Rv3723	19
Rv3720	36
Rv0504c	14
mbtE	110
secY	20
Rv0674	2
mbtD	5
rpmB2	108
pknK	235
Rv2972c	6
arsB2	4
cfp29	5
mbtF	105
Rv2189c	8
Rv1320c	10
Rv3829c	1
Rv1382	8
Rv2005c	4
Rv1000c	3
Rv2652c	10
Rv1456c	8
Rv0038	40
Rv2323c	12
Rv2372c	4
Rv0034	3
Rv0031	31
Rv0030	5
amiB1	4
amiB2	23
Rv3099c	8
gdh	5
Rv0373c	40
rocD1	33
Rv3438	2
rocD2	49
Rv0260c	5
Rv3901c	10
mbtI	58
Rv3437	20
mbtH	8
Rv0635	7
Rv0142	7
Rv0637	8
Rv0140	2
gpdA1	37
Rv0146	14
Rv0145	11
gpdA2	35
Rv0149	34
Rv0148	157
Rv1578c	1
Rv0439c	32
Rv0811c	4
Rv1833c	12
psd	4
Rv0546c	9
Rv1514c	12
Rv3249c	16
mog	15
amt	13
Rv2365c	1
Rv3547	12
Rv1257c	76
dnaE1	99
dnaE2	95
Rv0277c	1
embB	9
embC	2
Rv2893	2
Rv0424c	1
Rv2825c	14
hpt	30
Rv0876c	8
Rv1048c	3
secA1	92
embR	10
secA2	97
pgsA1	8
pgsA2	7
pgsA3	9
fadE3	26
fadE2	17
rpsA	107
fadE7	54
fadE6	18
fadE5	47
fadE4	2
fadE9	22
fadE8	32
cyp135B1	11
Rv0689c	2
Rv0687	103
Rv2516c	11
Rv1535	4
Rv2721c	6
Rv1534	2
Rv2326c	85
idi	10
glbO	4
glbN	1
Rv2390c	2
Rv2188c	18
cydB	13
cydC	20
cydD	50
choD	3
ftsQ	2
Rv3898c	1
Rv2036	9
Rv3207c	5
Rv1393c	2
Rv3137	2
Rv3131	8
groES	74
Rv0295c	25
sigJ	16
acn	37
acs	103
cysK2	78
cysK1	96
Rv2256c	3
Rv3180c	3
ftsY	120
Rv1615	6
Rv1616	2
Rv0647c	53
Rv0543c	12
Rv2792c	1
ptpA	9
Rv1951c	22
pvdS	7
Rv1632c	5
Rv1754c	1
echA21	38
echA20	12
Rv1730c	11
Rv1810	6
glpD2	128
Rv3177	1
glpD1	129
gabD2	105
gabD1	125
Rv1518	13
Rv3258c	21
Rv2106	5
Rv1816	3
Rv0481c	7
Rv0725c	18
Rv2550c	2
Rv1087A	1
Rv2411c	10
Rv2164c	6
ureD	8
Rv2864c	8
TB18.6	11
Rv2548	5
Rv1978	3
Rv2627c	13
Rv1975	1
Rv1974	9
Rv1977	11
Rv1973	14
Rv1972	8
Rv3600c	14
Rv3655c	23
Rv3856c	5
Rv0883c	2
PPE14	3
Rv1113	24
Rv2758c	1
Rv2775	6
cbs	84
Rv0958	10
Rv0959	4
Rv0955	23
Rv3034c	11
Rv1775	4
Rv1774	4
Rv1772	6
Rv1771	14
Rv1770	17
moaA2	31
moaA1	29
Rv2409c	1
aceE	130
Rv2170	7
Rv2174	12
Rv1443c	3
PE_PGRS7	2
Rv2704	22
Rv2602	6
hsdM	93
Rv0180c	4
lysA	62
Rv1155	5
Rv2011c	8
Rv1152	6
lysX	211
hsdS	6
lysS	204
Rv3352c	9
Rv2212	4
Rv3050c	10
Rv1558	14
ptbB	4
Rv0826	1
phyA	11
prrA	147
prrB	6
Rv2410c	7
Rv0556	6
Rv2067c	2
plcA	9
iniB	20
iniC	4
pth	48
dnaJ1	199
dnaJ2	201
Rv1577c	2
plcC	2
pta	120
regX3	185
Rv1865c	145
Rv3791	10
Rv3735	34
Rv3559c	159
whiA	4
alr	22
Rv3732	20
Rv0736	6
Rv0737	19
Rv0730	12
Rv0198c	7
Rv0937c	7
Rv0738	32
Rv0739	13
Rv0666	6
Rv1395	14
Rv2826c	9
Rv2097c	3
mpg	8
Rv0049	1
far	14
fas	67
eis	11
Rv1960c	1
atpC	8
Rv2957	13
atpA	108
atpG	34
Rv2953	19
pfkA	91
atpD	117
hemK	9
ureA	9
hemN	48
ureG	11
hemL	44
hemB	19
hemC	29
hemA	93
Rv1883c	9
hemD	4
hemE	28
hemZ	10
Rv3837c	1
hemY	13
Rv2745c	7
Rv0605	1
Rv3591c	15
PE5	1
Rv0608	3
Rv0609	4
Rv2435c	12
Rv0338c	14
nusB	7
Rv0472c	4
Rv0665	25
Rv0314c	11
moaB1	5
nanT	5
Rv1466	25
trmU	18
Rv3553	7
Rv3552	3
Rv2464c	43
ptrBa	6
ptrBb	17
pks2	81
pks3	93
pks1	30
pks6	125
trmD	57
pks4	36
pks5	82
pks8	75
pks9	78
Rv3485c	162
Rv3224A	7
Rv3224B	7
cyp135A1	30
fadD8	96
fadD9	40
Rv3389c	7
fadD4	76
fadD5	188
fadD6	17
fadD7	71
fadD1	40
fadD2	97
fadD3	89
Rv2960c	8
Rv2828c	25
opcA	4
Rv0802c	4
Rv0571c	1
Rv0922	8
Rv1763	10
Rv3566A	9
Rv0862c	30
tagA	4
valS	45
pnp	3
tsnR	18
Rv1140	10
Rv2927c	32
Rv3130c	6
Rv1262c	4
Rv2167c	6
Rv2136c	1
Rv2624c	6
Rv3387	9
Rv0724A	26
Rv1147	2
Rv3703c	1
Rv1374c	4
Rv1151c	25
pepC	33
Rv3656c	14
Rv1120c	10
tpiA	2
Rv1727	10
rpsR2	12
rpsR1	247
malQ	11
Rv1369c	9
Rv2277c	11
Rv2517c	1
Rv3740c	1
echA18	29
echA19	34
echA14	6
echA15	27
echA16	53
echA17	19
echA10	29
echA11	12
echA12	39
echA13	28
Rv3090	5
Rv1907c	6
Rv3095	14
Rv3096	2
PE_PGRS43	5
PE_PGRS42	1
PE_PGRS41	6
PE_PGRS40	4
PE_PGRS47	6
def	21
PE_PGRS44	9
mapB	55
mapA	48
Rv2413c	1
Rv0887c	4
papA5	14
papA4	4
aofH	4
rphA	43
Rv0628c	8
papA3	4
papA2	7
sseA	24
Rv2303c	8
sseB	5
Rv3355c	1
Rv2541	1
mntH	2
Rv2547	1
Rv2546	1
csd	132
Rv1945	1
Rv1947	4
Rv2387	8
prsA	183
mgtC	2
mgtE	19
Rv3718c	20
Rv1186c	10
secD	31
secG	8
Rv2520c	15
Rv2765	6
ispD	1
ilvN	85
Rv1496	27
Rv3753c	14
Rv1494	1
coaE	5
ilvD	47
ilvG	100
Rv1499	11
coaA	12
Rv0945	132
Rv0944	22
Rv1700	6
Rv1701	47
Rv1707	22
Rv1708	21
Rv1543	6
Rv1720c	35
Rv1733c	28
Rv2676c	8
lhr	1
Rv2616	10
Rv3638	36
scoB	4
scoA	7
Rv1046c	19
Rv1199c	1
Rv3635	19
Rv3636	17
glfT	24
Rv3630	15
ugpA	10
ugpB	15
ugpC	408
Rv0566c	19
Rv3405c	1
virS	2
ffh	122
emrB	13
Rv0812	8
PPE38	1
Rv0839	3
pcnA	31
PE23	2
atsD	4
atsB	21
TB39.8	1
ctpV	92
helY	32
PE21	5
Rv1184c	2
Rv1882c	112
ctpA	107
panB	17
ctpC	61
ctpB	92
ctpE	92
ctpD	71
ctpG	61
ctpF	73
ctpI	46
ctpH	79
pca	90
Rv1012	12
pcd	106
PE26	7
rbsK	63
Rv3395c	1
PE25	3
Rv2663	1
wbbL2	12
wbbL1	3
pknI	108
pknH	258
ppm1	10
pknJ	245
mbtA	88
pknL	132
mbtC	82
mbtB	125
pknA	236
fprA	4
fprB	4
pknB	267
pknE	114
pknD	124
pknG	79
pknF	190
Rv2013	3
Rv3060c	4
galE2	3
galE3	21
galE1	58
Rv2669	2
dedA	5
Rv3338	9
Rv2003c	1
dapA	54
Rv0385	11
dapB	41
dapE	38
dapF	8
Rv0051	2
Rv2650c	4
Rv0052	3
Rv1458c	399
Rv3412	16
Rv2944	6
Rv2943	5
pks17	4
arsC	16
Rv1598c	9
Rv1474c	12
Rv0617	4
Rv0615	3
Rv0614	24
Rv0044c	2
Rv0612	5
[truncated: 1,465 more rows]

## Sheet: Hubs_threshod_50
groEL1
groEL2
ftsE
Rv1747
oppD
proV
Rv0986
Rv2038c
cysA1
dnaK
sugC
ugpC
mkl
pstB
Rv1272c
Rv1458c
Rv1349
drrA
dppD
Rv1687c
Rv0194
Rv2688c
glnQ
Rv1348
modC
rplB
phoT
trxB1
pknB
trxC
deaD
pknH
rhlE
rpsR1
pknJ
cysN
tuf
pknA
Rv1473
pknK
typA
Rv0073
rplF
lysX
fabG3
Rv1928c
Rv0248c
lysS
dnaJ2
Rv3041c
dnaJ1
rpsB
rplD
sdhA
fabG1
Rv1218c
mprA
nadB
frdA
Rv3530c
pknF
trcR
clpC1
fadD5
rpsE
regX3
clpB
prsA
cspA
Rv0769
gyrB
Rv2613c
metK
phoP
senX3
Rv2766c
uvrD1
Rv3057c
Rv2750
Rv0927c
rpsD
mtr
Rv0794c
fabG2
serA1
Rv3485c
gyrA
lpd
Rv3559c
lpdA
lepA
Rv1544
rplV
mtrB
Rv0148
kdpE
clpP2
manB
pykA
Rv1941
sthA
fadD13
rpsI
rpoB
fadD35
rpsC
uvrD2
prrA
rpsJ
Rv1668c
Rv0071
tcrA
Rv1865c
clpP1
pdhC
fusA1
Rv3549c
rplC
fabG4
ftsH
sucB
rpsG
Rv1354c
Rv0858c
Rv0688
Rv2129c
Rv1540
fadD14
rpsF
rfbE
csd
Rv0945
pknL
Rv3764c
mtrA
aspB
Rv0435c
aceE
Rv1711
Rv1895
glpD1
topA
glpD2
Rv3765c
rplA
Rv3548c
Rv2857c
Rv1245c
mmsA
metC
adhB
aspC
gabD1
pks6
mbtB
Rv2115c
iscS
kdpD
pknD
rpoC
sigA
mprB
phoR
Rv2477c
sigB
ffh
narL
moeA2
ftsY
pta
fadD12
rplS
clpX
guaB1
Rv0484c
atpD
ephD
fadD22
eno
guaB2
pknE
ribA2
Rv2880c
pgk
kdpB
Rv1882c
Rv3502c
fusA2
mbtE
rplQ
Rv1050
adhD
Rv1714
Rv2879c
rpmB2
atpA
pknI
metB
rpsA
ctpA
Rv1273c
infB
pyrC
argF
pcd
gabT
nrp
metZ
mbtF
gabD2
Rv3085
fadD10
aldC
rmlB
Rv0687
acs
ilvB1
fadD36
dnaZX
rho
bioA
ilvG
adhE2
Rv3329
Rv3644c
argD
pks13
dnaE1
Rv1357c
ilvB2
htpG
accD3
secA2
fadD2
Rv0458
rplU
rplM
rocA
Rv0223c
helZ
cysK1
fadD8
fabH
aldA
truB
dnaE2
pyrG
adhC
cysM
rne
ribH
carA
hsdM
hemA
pks3
rpoA
narG
Rv3402c
ribG
secA1
ctpV
ctpB
ctpE
accA1
pfkA
rpsN2
relA
pca
fadD3
aroF
Rv3726
mbtA
ribA1
mas
ppsD
tig
oxcA
rplK
trpE
Rv2326c
ilvN
Rv1504c
entC
Rv1819c
moaC2
cbs
Rv0147
purB
rplI
ppsE
ppsC
Rv0141c
gltD
accA2
furB
ctpJ
pks5
mbtC
Rv3784
moaC1
pks2
Rv1719
accA3
trpG
moaC3
trcS
nuoG
purM
Rv0048c
ctpH
pknG
rplX
ppsA
trxB2
cysK2
pks9
fadD17
fadE25
narH
gap
Rv2884
asd
ppiA
ppsB
ftsZ
glnH
Rv1257c
fadD4
thyX
fadA2
Rv2733c
rplJ
leuB
pks12
pks15
pks8
gmk
Rv2509
groES
fadD15
Rv2280
infC
Rv2251
Rv0161
ctpF
rmlC
Rv0818
ndkA
rpsO
rpsM
devR
pepA
fadD7
ctpD
narX
serA2
Rv1463
agpS
gltS
Rv2191
fba
pyrH
Rv1422
glyA2
nirA
oxyS
sucA
hisS
Rv3197
fas
Rv3291c
accD5
echA8
uvrC
glgP
moeB2
obg
ilvC
aroB
ppk
rbsK
ask
fadD19
zwf2
glyA1
htrA
lysA
rplP
gatB
ctpC
ctpG
fadE20
fum
glnA2
gca
rplE
moeB1
nrdF1
pepD
dfp
Rv2166c
Rv0851c
rplR
ogt
murE
hspR
prfA
prfB
serS
nuoB
Rv2559c
Rv0950c
argH
mbtI
galE1
serB2
Rv3342
metE
Rv0823c
sigF
thrS
Rv1626
trmD
bisC
metH
fadA
fmu
recR
fadA6
aroK
Rv1144
mapB
bioB
pabB
Rv1478
echA5
phoH2
plsB2
era
gmhA
Rv1341
nusG
fadE7
dapA
fdhD
fadA5
fadA4
ksgA
Rv2897c
kasA
Rv2454c
argG
panD
Rv0647c
echA16
greA
Rv0191
Rv2581c
glnA4
glnA3
dnaA
phoH1
lat
kasB
PE8
Rv0247c
Rv3228
Rv2531c
trpB
pmmA
rpe
adk
gadB
carB
cydD
fadD11
fadE13

## Sheet: Hubs_threshod_100
groEL1
groEL2
ftsE
Rv1747
oppD
proV
Rv0986
Rv2038c
cysA1
dnaK
sugC
ugpC
mkl
pstB
Rv1272c
Rv1458c
Rv1349
drrA
dppD
Rv1687c
Rv0194
Rv2688c
glnQ
Rv1348
modC
rplB
phoT
trxB1
pknB
trxC
deaD
pknH
rhlE
rpsR1
pknJ
cysN
tuf
pknA
Rv1473
pknK
typA
Rv0073
rplF
lysX
fabG3
Rv1928c
Rv0248c
lysS
dnaJ2
Rv3041c
dnaJ1
rpsB
rplD
sdhA
fabG1
Rv1218c
mprA
nadB
frdA
Rv3530c
pknF
trcR
clpC1
fadD5
rpsE
regX3
clpB
prsA
cspA
Rv0769
gyrB
Rv2613c
metK
phoP
senX3
Rv2766c
uvrD1
Rv3057c
Rv2750
Rv0927c
rpsD
mtr
Rv0794c
fabG2
serA1
Rv3485c
gyrA
lpd
Rv3559c
lpdA
lepA
Rv1544
rplV
mtrB
Rv0148
kdpE
clpP2
manB
pykA
Rv1941
sthA
fadD13
rpsI
rpoB
fadD35
rpsC
uvrD2
prrA
rpsJ
Rv1668c
Rv0071
tcrA
Rv1865c
clpP1
pdhC
fusA1
Rv3549c
rplC
fabG4
ftsH
sucB
rpsG
Rv1354c
Rv0858c
Rv0688
Rv2129c
Rv1540
fadD14
rpsF
rfbE
csd
Rv0945
pknL
Rv3764c
mtrA
aspB
Rv0435c
aceE
Rv1711
Rv1895
glpD1
topA
glpD2
Rv3765c
rplA
Rv3548c
Rv2857c
Rv1245c
mmsA
metC
adhB
aspC
gabD1
pks6
mbtB
Rv2115c
iscS
kdpD
pknD
rpoC
sigA
mprB
phoR
Rv2477c
sigB
ffh
narL
moeA2
ftsY
pta
fadD12
rplS
clpX
guaB1
Rv0484c
atpD
ephD
fadD22
eno
guaB2
pknE
ribA2
Rv2880c
pgk
kdpB
Rv1882c
Rv3502c
fusA2
mbtE
rplQ
Rv1050
adhD
Rv1714
Rv2879c
rpmB2
atpA
pknI
metB
rpsA
ctpA
Rv1273c
infB
pyrC
argF
pcd
gabT
nrp
metZ
mbtF
gabD2
Rv3085
fadD10
aldC
rmlB
Rv0687
acs
ilvB1
fadD36
dnaZX
rho
bioA
ilvG
adhE2
Rv3329

## Sheet: Hubs_threshod_200
groEL1
groEL2
ftsE
Rv1747
oppD
proV
Rv0986
Rv2038c
cysA1
dnaK
sugC
ugpC
mkl
pstB
Rv1272c
Rv1458c
Rv1349
drrA
dppD
Rv1687c
Rv0194
Rv2688c
glnQ
Rv1348
modC
rplB
phoT
trxB1
pknB
trxC
deaD
pknH
rhlE
rpsR1
pknJ
cysN
tuf
pknA
Rv1473
pknK
typA
Rv0073
rplF
lysX
fabG3
Rv1928c
Rv0248c
lysS
dnaJ2
Rv3041c

## Sheet: Hubs_threshod_300
groEL1
groEL2
ftsE
Rv1747
oppD
proV
Rv0986
Rv2038c
cysA1
dnaK
sugC
ugpC
mkl
pstB
Rv1272c
Rv1458c
Rv1349
drrA
dppD
Rv1687c
Rv0194
Rv2688c
glnQ
Rv1348
modC
rplB

## Sheet: Hubs_threshod_400
groEL1
groEL2
ftsE
Rv1747
oppD
proV
Rv0986
Rv2038c
cysA1
dnaK
sugC
ugpC
mkl
pstB
Rv1272c
