# Supplementary material for: Inferring a protein interaction map of Mycobacterium tuberculosis based on sequences and interologs
Source: BMC Bioinformatics. 2012 May 8;13(Suppl 7):S6. doi: 10.1186/1471-2105-13-S7-S6 (PMC3348046; doi:10.1186/1471-2105-13-S7-S6)
Supplement: Additional file 2 — The protein interaction map of M. tuberculosis. [file 1471-2105-13-S7-S6-S2.xls]

## Sheet: Sheet1
Interactor_1	Interactor_2
pknA	pknB
pknA	pknF
pknA	pknH
pknA	pknJ
pknB	pknF
pknB	pknH
pknB	pknJ
pknE	pknH
pknF	pknH
pknF	pknJ
pknH	pknJ
pknK	pknA
pknK	pknH
pknL	pknH
dnaJ1	serA1
dnaJ2	serA1
pknA	pknD
pknA	pknI
pknB	pknD
pknD	pknH
pknD	pknJ
pknE	pknA
pknE	pknB
pknE	pknJ
pknH	pknI
pknK	pknB
pknK	pknF
pknK	pknJ
pknL	pknA
pknL	pknB
pknL	pknJ
pdhB	pdhA
oppD	Rv3502c
ugpC	Rv3502c
atpA	atpD
atpG	atpA
atpG	atpD
dnaJ1	dnaK
dnaJ2	dnaK
groEL1	trxC
groEL2	trxC
clpB	tuf
clpC1	tuf
deaD	rplB
rhlE	rplB
eno	gltS
pykA	Rv0986
pykA	oppD
pknK	groEL1
pknK	groEL2
pknK	cysN
pknK	tuf
sucD	sucC
Rv0986	mprA
Rv0986	phoP
Rv1747	mprA
Rv1747	phoP
cysA1	mprA
cysA1	phoP
ftsE	mprA
ftsE	phoP
trxC	Rv1349
trxC	Rv1473
trxC	Rv1747
trxC	Rv2038c
trxC	cysA1
trxC	dppD
trxC	drrA
trxC	ftsE
trxC	mkl
trxC	oppD
kdpE	kdpD
pknB	pknI
pknJ	pknI
pknK	pknD
pknL	pknF
pknA	dnaK
pknB	dnaK
Rv0073	rplP
ansP2	topA
groEL2	plsB2
hemL	prfB
rplK	cysA1
rplA	Rv3833
fadE8	rplV
fusA1	rpsJ
tuf	rplV
pstB	topA
kdpE	dppD
narG	recA
csd	rpsI
uspA	fadD13
lepA	Rv3228
rne	rpsI
accD3	accD5
accD3	groEL1
accD3	groEL2
accA1	accD5
pca	accD5
Rv0986	groEL1
Rv0986	groEL2
Rv1349	groEL1
Rv1349	groEL2
Rv1458c	groEL1
Rv1458c	groEL2
Rv1747	groEL1
Rv1747	groEL2
Rv2038c	groEL1
Rv2038c	groEL2
Rv2688c	groEL1
Rv2688c	groEL2
cysA1	groEL1
cysA1	groEL2
drrA	groEL1
drrA	groEL2
ftsE	groEL1
ftsE	groEL2
glnQ	groEL1
glnQ	groEL2
mkl	groEL1
mkl	groEL2
oppD	groEL1
oppD	groEL2
phoT	groEL1
phoT	groEL2
proV	groEL1
proV	groEL2
pstB	groEL1
pstB	groEL2
sugC	groEL1
sugC	groEL2
ugpC	groEL1
ugpC	groEL2
pepE	guaB1
pepE	guaB2
Rv0073	groEL1
Rv0073	groEL2
dppD	groEL1
dppD	groEL2
fum	dnaK
argG	moeA2
kdpE	csd
kdpE	iscS
mprA	csd
mprA	iscS
phoP	csd
phoP	iscS
prrA	csd
prrA	iscS
regX3	csd
regX3	iscS
tcrA	csd
tcrA	iscS
trcR	csd
trcR	iscS
carA	carB
dnaJ1	clpB
dnaJ1	clpC1
dnaJ2	clpB
dnaJ2	clpC1
dnaJ1	rplF
dnaJ2	rplF
groEL1	clpB
groEL1	clpC1
groEL2	clpB
groEL2	clpC1
groEL1	deaD
groEL1	rhlE
groEL2	deaD
groEL2	rhlE
groEL1	dnaK
groEL2	dnaK
groEL1	mprA
groEL1	phoP
groEL2	mprA
groEL2	phoP
mprA	clpB
mprA	clpC1
mprA	rpsB
clpB	mtrB
clpB	senX3
clpC1	mtrB
clpC1	senX3
clpB	cysN
clpB	typA
clpC1	cysN
clpC1	typA
clpB	rpmA
clpC1	rpmA
clpB	rpsJ
clpC1	rpsJ
clpP1	groEL1
clpP1	groEL2
clpP2	groEL1
clpP2	groEL2
Rv3676	rpsE
Rv0073	cbs
Rv0073	cysK1
Rv0073	cysM
Rv0194	cbs
Rv0194	cysK1
Rv0194	cysM
Rv0986	cbs
Rv0986	cysK1
Rv0986	cysM
Rv1272c	cbs
Rv1272c	cysK1
Rv1272c	cysM
Rv1273c	cbs
Rv1273c	cysK1
Rv1273c	cysM
Rv1348	cbs
Rv1348	cysK1
Rv1348	cysM
Rv1349	cbs
Rv1349	cysK1
Rv1349	cysM
Rv1458c	cbs
Rv1458c	cysK1
Rv1458c	cysM
Rv1473	cbs
Rv1473	cysK1
Rv1473	cysM
Rv1687c	cbs
Rv1687c	cysK1
Rv1687c	cysM
Rv1747	cbs
Rv1747	cysK1
Rv1747	cysM
Rv2038c	cbs
Rv2038c	cysK1
Rv2038c	cysM
Rv2688c	cbs
Rv2688c	cysK1
Rv2688c	cysM
Rv3041c	cbs
Rv3041c	cysK1
Rv3041c	cysM
cysA1	cbs
cysA1	cysK1
cysA1	cysM
dppD	cbs
dppD	cysK1
dppD	cysM
drrA	cbs
drrA	cysK1
drrA	cysM
ftsE	cbs
ftsE	cysK1
ftsE	cysM
glnQ	cbs
glnQ	cysK1
glnQ	cysM
mkl	cbs
mkl	cysK1
mkl	cysM
modC	cbs
modC	cysK1
modC	cysM
oppD	cbs
oppD	cysK1
oppD	cysM
phoT	cbs
phoT	cysK1
phoT	cysM
proV	cbs
proV	cysK1
proV	cysM
pstB	cbs
pstB	cysK1
pstB	cysM
rfbE	cbs
rfbE	cysK1
rfbE	cysM
sugC	cbs
sugC	cysK1
sugC	cysM
ugpC	cbs
ugpC	cysK1
ugpC	cysM
Rv0073	rplS
Rv0194	rplS
Rv0986	rplS
Rv1272c	rplS
Rv1348	rplS
Rv1349	rplS
Rv1458c	rplS
Rv1473	rplS
Rv1687c	rplS
Rv1747	rplS
Rv2038c	rplS
Rv2688c	rplS
Rv3041c	rplS
cysA1	rplS
dppD	rplS
drrA	rplS
ftsE	rplS
glnQ	rplS
mkl	rplS
modC	rplS
oppD	rplS
phoT	rplS
proV	rplS
pstB	rplS
sugC	rplS
ugpC	rplS
deaD	rplC
deaD	rhlE
dnaA	rpsJ
dnaB	ffh
dnaB	ftsY
dnaJ1	pknK
dnaJ2	pknK
dnaJ1	trxB1
dnaJ1	trxC
dnaJ2	trxB1
dnaJ2	trxC
dnaK	Rv1301
Rv1747	dnaK
Rv0194	Rv0161
Rv0194	Rv2280
Rv0986	Rv0161
Rv0986	Rv2280
Rv1272c	Rv0161
Rv1272c	Rv2280
Rv1349	Rv0161
Rv1349	Rv2280
Rv1458c	Rv0161
Rv1458c	Rv2280
Rv1747	Rv0161
Rv1747	Rv2280
Rv2038c	Rv0161
Rv2038c	Rv2280
Rv2688c	Rv0161
Rv2688c	Rv2280
cysA1	Rv0161
cysA1	Rv2280
dppD	Rv0161
dppD	Rv2280
drrA	Rv0161
drrA	Rv2280
ftsE	Rv0161
ftsE	Rv2280
glnQ	Rv0161
glnQ	Rv2280
mkl	Rv0161
mkl	Rv2280
modC	Rv0161
modC	Rv2280
oppD	Rv0161
oppD	Rv2280
phoT	Rv0161
phoT	Rv2280
proV	Rv0161
proV	Rv2280
pstB	Rv0161
pstB	Rv2280
sugC	Rv0161
sugC	Rv2280
ugpC	Rv0161
ugpC	Rv2280
gap	groEL1
gap	groEL2
tuf	dnaK
nth	dnaK
nth	typA
eno	dnaK
fdhD	groEL1
fdhD	groEL2
Rv1272c	ctpA
Rv1272c	ctpB
Rv1272c	ctpE
Rv1272c	ctpH
Rv1272c	ctpV
Rv1272c	kdpB
Rv1349	ctpA
Rv1349	ctpB
Rv1349	ctpE
Rv1349	ctpH
Rv1349	ctpV
Rv1349	kdpB
Rv2038c	ctpA
Rv2038c	ctpB
Rv2038c	ctpE
Rv2038c	ctpH
Rv2038c	ctpV
Rv2038c	kdpB
ftsE	ctpA
ftsE	ctpB
ftsE	ctpE
ftsE	ctpH
ftsE	ctpV
ftsE	kdpB
sugC	ctpA
sugC	ctpB
sugC	ctpE
sugC	ctpH
sugC	ctpV
sugC	kdpB
ugpC	ctpA
ugpC	ctpB
ugpC	ctpE
ugpC	ctpH
ugpC	ctpV
ugpC	kdpB
fmt	rplI
Rv1473	cysN
Rv1473	tuf
Rv0986	rplP
Rv1473	rplP
Rv1687c	rplP
Rv1747	rplP
drrA	rplP
ftsE	rplP
proV	rplP
sugC	rplP
ugpC	rplP
Rv0073	rpsB
Rv0194	rpsB
Rv0986	rpsB
Rv1272c	rpsB
Rv1348	rpsB
Rv1349	rpsB
Rv1458c	rpsB
Rv1473	rpsB
Rv1687c	rpsB
Rv1747	rpsB
Rv2038c	rpsB
Rv2688c	rpsB
cysA1	rpsB
dppD	rpsB
drrA	rpsB
ftsE	rpsB
glnQ	rpsB
mkl	rpsB
modC	rpsB
oppD	rpsB
proV	rpsB
pstB	rpsB
sugC	rpsB
ugpC	rpsB
Rv1895	groEL1
Rv1895	groEL2
gyrA	Rv0194
gyrA	Rv0986
gyrA	Rv1218c
gyrA	Rv1458c
gyrA	Rv1473
gyrA	Rv1687c
gyrA	Rv1747
gyrA	Rv2038c
gyrA	Rv2688c
gyrA	cysA1
gyrA	dppD
gyrA	drrA
gyrA	ftsE
gyrA	mkl
gyrA	oppD
gyrA	phoT
gyrA	proV
gyrA	pstB
gyrA	sugC
gyrA	ugpC
Rv1928c	groEL1
Rv1928c	groEL2
Rv0484c	groEL1
Rv0484c	groEL2
Rv1245c	groEL1
Rv1245c	groEL2
fabG3	groEL1
fabG3	groEL2
uvrD1	groEL1
uvrD1	groEL2
hisH	groEL1
hisH	groEL2
dnaK	ahpC
dnaK	ogt
dnaK	rpoB
clpX	accD3
clpX	dnaJ1
clpX	dnaJ2
htpG	dnaK
hycE	groEL1
hycE	groEL2
nuoD	groEL1
nuoD	groEL2
infB	Rv1473
pykA	Rv1687c
pykA	cysA1
pykA	Rv1701
Rv0986	glnH
Rv1349	glnH
Rv1458c	glnH
Rv1687c	glnH
Rv1747	glnH
Rv2038c	glnH
Rv2688c	glnH
Rv3041c	glnH
cysA1	glnH
drrA	glnH
ftsE	glnH
glnQ	glnH
mkl	glnH
modC	glnH
oppD	glnH
phoT	glnH
proV	glnH
pstB	glnH
sugC	glnH
ugpC	glnH
pknK	metK
pknK	Rv0194
pknK	Rv0986
pknK	Rv1272c
pknK	Rv1273c
pknK	Rv1348
pknK	Rv1349
pknK	Rv1687c
pknK	Rv1747
pknK	cysA1
pknK	pstB
pknK	sugC
fadD10	csd
fadD10	iscS
fadD12	csd
fadD12	iscS
fadD13	csd
fadD13	iscS
fadD14	csd
fadD14	iscS
fadD2	csd
fadD2	iscS
fadD22	csd
fadD22	iscS
fadD5	csd
fadD5	iscS
fadD8	csd
fadD8	iscS
Rv0073	nuoB
Rv0194	nuoB
Rv0986	nuoB
Rv1272c	nuoB
Rv1348	nuoB
Rv1349	nuoB
Rv1458c	nuoB
Rv1473	nuoB
Rv1687c	nuoB
Rv1747	nuoB
Rv2038c	nuoB
Rv2688c	nuoB
cysA1	nuoB
dppD	nuoB
drrA	nuoB
ftsE	nuoB
glnQ	nuoB
mkl	nuoB
modC	nuoB
oppD	nuoB
phoT	nuoB
proV	nuoB
pstB	nuoB
sugC	nuoB
ugpC	nuoB
Rv1687c	Rv0986
Rv1687c	Rv1272c
Rv1687c	Rv1349
Rv1687c	Rv1458c
Rv1687c	Rv1747
Rv1687c	cysA1
Rv1687c	ftsE
Rv1687c	mkl
Rv1687c	oppD
Rv1687c	sugC
Rv1747	Rv0986
Rv1747	Rv1272c
Rv1747	Rv1349
Rv1747	Rv1458c
Rv1747	cysA1
Rv1747	ftsE
Rv1747	mkl
Rv1747	oppD
Rv1747	sugC
Rv2688c	Rv0986
Rv2688c	Rv1272c
Rv2688c	Rv1349
Rv2688c	Rv1458c
Rv2688c	Rv1747
Rv2688c	cysA1
Rv2688c	ftsE
Rv2688c	mkl
Rv2688c	oppD
Rv2688c	sugC
ftsE	Rv0986
ftsE	mkl
moeB1	dnaK
moeB2	dnaK
devS	devR
devS	narL
sucA	pdhC
sucA	sucB
ogt	groEL1
ogt	groEL2
argF	trxB2
gyrB	secA1
gyrB	secA2
serA1	dnaK
phoP	clpB
phoP	clpC1
mprA	rplF
phoP	rplF
mtrB	deaD
mtrB	rhlE
senX3	deaD
senX3	rhlE
Rv0194	furB
Rv0986	furB
Rv1348	furB
Rv1458c	furB
Rv2038c	furB
cysA1	furB
ftsE	furB
oppD	furB
proV	furB
sugC	furB
ugpC	furB
fadD10	dnaJ1
fadD10	dnaJ2
fadD12	dnaJ1
fadD12	dnaJ2
fadD13	dnaJ1
fadD13	dnaJ2
fadD14	dnaJ1
fadD14	dnaJ2
fadD2	dnaJ1
fadD2	dnaJ2
fadD35	dnaJ1
fadD35	dnaJ2
fadD5	dnaJ1
fadD5	dnaJ2
fadD8	dnaJ1
fadD8	dnaJ2
pta	dnaJ1
pta	dnaJ2
pta	rplF
purN	groEL1
purN	groEL2
purU	groEL1
purU	groEL2
kdpE	Rv1928c
kdpE	Rv2750
kdpE	fabG1
kdpE	fabG3
mprA	Rv1928c
mprA	Rv2750
mprA	fabG1
mprA	fabG3
phoP	Rv1928c
phoP	Rv2750
phoP	fabG1
phoP	fabG3
tcrA	Rv1928c
tcrA	Rv2750
tcrA	fabG1
tcrA	fabG3
trcR	Rv1928c
trcR	Rv2750
trcR	fabG1
trcR	fabG3
uvrD2	pdhC
uvrD2	sucB
rmlC	groEL1
rmlC	groEL2
deaD	dnaK
rhlE	dnaK
deaD	rne
rhlE	rne
ribG	accA1
ribG	accA2
ribG	accA3
ribG	pca
nrdE	cysN
nrdE	tuf
nrdZ	cysN
nrdZ	tuf
nrdE	groEL1
nrdE	groEL2
nrdZ	groEL1
nrdZ	groEL2
ribH	typA
rplC	rplQ
rplC	rplB
rplD	mfd
rplD	recG
rplD	rplB
Rv1711	rplI
rpoA	rpsO
rpoB	pyrG
rpoC	rpoB
rpsB	htpG
tuf	rplM
infB	rplB
serB2	Rv0986
serB2	Rv1218c
serB2	Rv1272c
serB2	Rv1458c
serB2	Rv1747
serB2	Rv2038c
serB2	cysA1
serB2	drrA
serB2	glnQ
serB2	proV
serB2	pstB
serB2	sugC
serB2	ugpC
Rv0148	Rv0986
Rv0148	Rv1349
Rv0148	Rv1458c
Rv0148	Rv2038c
Rv0148	Rv2688c
Rv0148	ftsE
Rv0148	mkl
Rv0148	oppD
Rv0148	proV
Rv0148	sugC
Rv0148	ugpC
Rv0769	Rv0986
Rv0769	Rv1349
Rv0769	Rv1458c
Rv0769	Rv1473
Rv0769	Rv2038c
Rv0769	Rv2688c
Rv0769	ftsE
Rv0769	mkl
Rv0769	oppD
Rv0769	proV
Rv0769	sugC
Rv0769	ugpC
Rv1928c	Rv0986
Rv1928c	Rv1349
Rv1928c	Rv1458c
Rv1928c	Rv1473
Rv1928c	Rv2038c
Rv1928c	Rv2688c
Rv1928c	ftsE
Rv1928c	mkl
Rv1928c	oppD
Rv1928c	proV
Rv1928c	sugC
Rv1928c	ugpC
Rv1941	Rv0986
Rv1941	Rv1349
Rv1941	Rv1458c
Rv1941	Rv2038c
Rv1941	Rv2688c
Rv1941	ftsE
Rv1941	mkl
Rv1941	oppD
Rv1941	proV
Rv1941	sugC
Rv1941	ugpC
Rv2750	Rv0986
Rv2750	Rv1349
Rv2750	Rv1458c
Rv2750	Rv2038c
Rv2750	Rv2688c
Rv2750	ftsE
Rv2750	mkl
Rv2750	oppD
Rv2750	proV
Rv2750	sugC
Rv2750	ugpC
Rv3057c	Rv0986
Rv3057c	Rv1349
Rv3057c	Rv1458c
Rv3057c	Rv2038c
Rv3057c	Rv2688c
Rv3057c	ftsE
Rv3057c	mkl
Rv3057c	oppD
Rv3057c	proV
Rv3057c	sugC
Rv3057c	ugpC
Rv3502c	Rv0986
Rv3502c	Rv1349
Rv3502c	Rv1458c
Rv3502c	Rv2038c
Rv3502c	Rv2688c
Rv3502c	ftsE
Rv3502c	mkl
Rv3502c	proV
Rv3502c	sugC
Rv3530c	Rv0986
Rv3530c	Rv1349
Rv3530c	Rv1458c
Rv3530c	Rv1473
Rv3530c	Rv2038c
Rv3530c	Rv2688c
Rv3530c	ftsE
Rv3530c	mkl
Rv3530c	oppD
Rv3530c	proV
Rv3530c	sugC
Rv3530c	ugpC
Rv3548c	Rv0986
Rv3548c	Rv1349
Rv3548c	Rv1458c
Rv3548c	Rv2038c
Rv3548c	Rv2688c
Rv3548c	ftsE
Rv3548c	mkl
Rv3548c	oppD
Rv3548c	proV
Rv3548c	sugC
Rv3548c	ugpC
Rv3559c	Rv0986
Rv3559c	Rv1349
Rv3559c	Rv1458c
Rv3559c	Rv2038c
Rv3559c	Rv2688c
Rv3559c	ftsE
Rv3559c	mkl
Rv3559c	oppD
Rv3559c	proV
Rv3559c	sugC
Rv3559c	ugpC
fabG1	Rv0986
fabG1	Rv1349
fabG1	Rv1458c
fabG1	Rv1473
fabG1	Rv2038c
fabG1	Rv2688c
fabG1	ftsE
fabG1	mkl
fabG1	oppD
fabG1	proV
fabG1	sugC
fabG1	ugpC
fabG2	Rv0986
fabG2	Rv1349
fabG2	Rv1458c
fabG2	Rv2038c
fabG2	Rv2688c
fabG2	ftsE
fabG2	mkl
fabG2	oppD
fabG2	proV
fabG2	sugC
fabG2	ugpC
fabG3	Rv0986
fabG3	Rv1349
fabG3	Rv1458c
fabG3	Rv1473
fabG3	Rv2038c
fabG3	Rv2688c
fabG3	ftsE
fabG3	mkl
fabG3	oppD
fabG3	proV
fabG3	sugC
fabG3	ugpC
fabG4	Rv0986
fabG4	Rv1349
fabG4	Rv1458c
fabG4	Rv2038c
fabG4	Rv2688c
fabG4	ftsE
fabG4	mkl
fabG4	oppD
fabG4	proV
fabG4	sugC
fabG4	ugpC
aspS	gltD
lysX	gltD
lysS	typA
lysX	typA
lysS	cysN
lysS	tuf
lysX	cysN
lysX	tuf
lysS	eno
lysX	eno
lysS	serS
lysX	serS
valS	pepE
proS	groEL1
proS	groEL2
tyrS	pykA
Rv1458c	mprA
Rv1458c	phoP
Rv1687c	mprA
Rv1687c	phoP
Rv2038c	mprA
Rv2038c	phoP
Rv2688c	mprA
Rv2688c	phoP
dppD	mprA
dppD	phoP
drrA	mprA
drrA	phoP
mkl	mprA
mkl	phoP
oppD	mprA
oppD	phoP
phoT	mprA
phoT	phoP
proV	mprA
proV	phoP
pstB	mprA
pstB	phoP
sugC	mprA
sugC	phoP
ugpC	mprA
ugpC	phoP
moeB1	groEL1
moeB1	groEL2
moeB2	groEL1
moeB2	groEL2
trxB1	dnaK
trxC	dnaK
trxB1	pdhC
trxB1	sucB
trxC	pdhC
trxC	sucB
trxB1	glgP
trxC	glgP
trxB1	rpsD
trxC	rpsD
trpC	groEL1
trpC	groEL2
Rv0769	lysS
Rv0769	lysX
Rv0927c	lysS
Rv0927c	lysX
Rv1928c	lysS
Rv1928c	lysX
Rv2766c	lysS
Rv2766c	lysX
Rv3530c	lysS
Rv3530c	lysX
fabG1	lysS
fabG1	lysX
fabG3	lysS
fabG3	lysX
Rv1668c	infB
Rv2477c	infB
Rv1272c	Rv0986
Rv1272c	drrA
Rv1272c	mkl
ftsE	drrA
uvrD1	Rv0986
uvrD1	Rv1272c
uvrD1	Rv1747
uvrD1	Rv2038c
uvrD1	cysA1
uvrD1	proV
uvrD1	pstB
uvrD1	sugC
uvrD1	ugpC
uvrD2	Rv0986
uvrD2	Rv1272c
uvrD2	Rv1747
uvrD2	Rv2038c
uvrD2	cysA1
uvrD2	proV
uvrD2	pstB
uvrD2	sugC
uvrD2	ugpC
uvrD1	Rv0194
uvrD1	Rv1348
uvrD1	Rv1349
uvrD1	dppD
uvrD1	ftsE
uvrD1	mkl
uvrD1	oppD
uvrD1	phoT
uvrD2	Rv0194
uvrD2	Rv1348
uvrD2	Rv1349
uvrD2	dppD
uvrD2	ftsE
uvrD2	mkl
uvrD2	oppD
uvrD2	phoT
uvrD1	pdhC
uvrD1	sucB
trxC	Rv1668c
trxC	Rv1687c
trxC	Rv2477c
Rv0945	groEL1
Rv0945	groEL2
Rv1050	groEL1
Rv1050	groEL2
Rv1544	groEL1
Rv1544	groEL2
Rv2509	groEL1
Rv2509	groEL2
mkl	Rv0986
mkl	Rv1349
mkl	Rv1458c
mkl	cysA1
mkl	oppD
mkl	sugC
Rv1882c	groEL1
Rv1882c	groEL2
Rv2603c	infB
Rv2603c	lepA
Rv1218c	rplS
Rv0194	Rv0986
Rv0194	Rv1747
Rv0194	Rv2688c
Rv0194	drrA
Rv0194	mkl
Rv0986	Rv1349
Rv0986	Rv1458c
Rv0986	cysA1
Rv0986	drrA
Rv0986	oppD
Rv0986	sugC
Rv1348	Rv0986
Rv1348	Rv1747
Rv1348	Rv2688c
Rv1348	drrA
Rv1348	mkl
Rv1349	drrA
Rv1458c	drrA
Rv1687c	Rv0194
Rv1687c	Rv2688c
Rv1687c	drrA
Rv1747	drrA
Rv2688c	drrA
cysA1	drrA
oppD	drrA
sugC	drrA
Rv1668c	cysN
Rv1668c	tuf
Rv2477c	cysN
Rv2477c	tuf
Rv0769	Rv1747
Rv0769	glnQ
Rv0927c	Rv0986
Rv0927c	Rv1349
Rv0927c	Rv1458c
Rv0927c	Rv1747
Rv0927c	Rv2038c
Rv0927c	Rv2688c
Rv0927c	ftsE
Rv0927c	glnQ
Rv0927c	mkl
Rv0927c	oppD
Rv0927c	proV
Rv0927c	sugC
Rv0927c	ugpC
Rv1544	Rv0986
Rv1544	Rv1349
Rv1544	Rv1458c
Rv1544	Rv1747
Rv1544	ftsE
Rv1544	oppD
Rv1544	proV
Rv1714	Rv0986
Rv1714	Rv1349
Rv1714	Rv1458c
Rv1714	Rv1747
Rv1714	Rv2038c
Rv1714	Rv2688c
Rv1714	ftsE
Rv1714	glnQ
Rv1714	mkl
Rv1714	oppD
Rv1714	proV
Rv1714	sugC
Rv1714	ugpC
Rv1865c	Rv0986
Rv1865c	Rv1349
Rv1865c	Rv1458c
Rv1865c	Rv1747
Rv1865c	Rv2038c
Rv1865c	Rv2688c
Rv1865c	ftsE
Rv1865c	glnQ
Rv1865c	mkl
Rv1865c	oppD
Rv1865c	proV
Rv1865c	sugC
Rv1865c	ugpC
Rv1928c	Rv1747
Rv1928c	glnQ
Rv1941	Rv1747
Rv1941	glnQ
Rv2750	Rv1747
Rv2750	glnQ
Rv2766c	Rv0986
Rv2766c	Rv1349
Rv2766c	Rv1458c
Rv2766c	Rv1747
Rv2766c	Rv2038c
Rv2766c	Rv2688c
Rv2766c	ftsE
Rv2766c	glnQ
Rv2766c	mkl
Rv2766c	oppD
Rv2766c	proV
Rv2766c	sugC
Rv2766c	ugpC
Rv2857c	Rv0986
Rv2857c	Rv1349
Rv2857c	Rv1458c
Rv2857c	Rv1747
Rv2857c	Rv2038c
Rv2857c	Rv2688c
Rv2857c	ftsE
Rv2857c	glnQ
Rv2857c	mkl
Rv2857c	oppD
Rv2857c	proV
Rv2857c	sugC
Rv2857c	ugpC
Rv3057c	Rv1747
Rv3057c	glnQ
Rv3485c	Rv0986
Rv3485c	Rv1349
Rv3485c	Rv1458c
Rv3485c	Rv1747
Rv3485c	Rv2038c
Rv3485c	Rv2688c
Rv3485c	ftsE
Rv3485c	glnQ
Rv3485c	mkl
Rv3485c	oppD
Rv3485c	proV
Rv3485c	sugC
Rv3485c	ugpC
Rv3530c	Rv1747
Rv3530c	glnQ
Rv3548c	Rv1747
Rv3548c	glnQ
Rv3549c	Rv0986
Rv3549c	Rv1349
Rv3549c	Rv1458c
Rv3549c	Rv1747
Rv3549c	Rv2038c
Rv3549c	Rv2688c
Rv3549c	ftsE
Rv3549c	glnQ
Rv3549c	mkl
Rv3549c	oppD
Rv3549c	proV
Rv3549c	sugC
Rv3549c	ugpC
Rv3559c	Rv1747
Rv3559c	glnQ
fabG1	Rv1747
fabG1	glnQ
fabG2	Rv1747
fabG2	glnQ
fabG3	Rv1747
fabG3	glnQ
trxB1	Rv0986
trxB1	Rv1458c
trxB1	Rv1747
trxB1	Rv2688c
trxB1	cysA1
trxB1	drrA
trxB1	glnQ
trxB1	proV
trxB1	pstB
trxB1	sugC
trxB1	ugpC
trxC	Rv0986
trxC	Rv1458c
trxC	Rv2688c
trxC	glnQ
trxC	proV
trxC	pstB
trxC	sugC
trxC	ugpC
Rv3764c	mprA
Rv3764c	phoP
Rv3764c	prrA
trxB1	Rv0194
trxB1	Rv2038c
trxB1	ftsE
trxB1	mkl
trxB1	oppD
trxB1	phoT
trxC	Rv0194
trxC	phoT
groEL1	groES
groEL2	groES
Rv0794c	pdhC
Rv0794c	sucB
lpd	pdhC
lpd	sucB
lpdA	pdhC
lpdA	sucB
mtr	pdhC
mtr	sucB
sthA	pdhC
sthA	sucB
Rv3765c	Rv3764c
Rv3765c	kdpD
Rv3765c	mprB
Rv3765c	mtrB
Rv3765c	phoR
Rv3765c	senX3
kdpE	Rv3764c
kdpE	mprB
kdpE	mtrB
kdpE	phoR
kdpE	senX3
mprA	kdpD
mprA	mprB
mprA	mtrB
mprA	phoR
mprA	senX3
mtrA	Rv3764c
mtrA	kdpD
mtrA	mprB
mtrA	mtrB
mtrA	phoR
mtrA	senX3
phoP	kdpD
phoP	mprB
phoP	mtrB
phoP	phoR
phoP	senX3
prrA	kdpD
prrA	mprB
prrA	mtrB
prrA	phoR
prrA	senX3
regX3	Rv3764c
regX3	kdpD
regX3	mprB
regX3	mtrB
regX3	phoR
regX3	senX3
tcrA	Rv3764c
tcrA	kdpD
tcrA	mprB
tcrA	mtrB
tcrA	phoR
tcrA	senX3
trcR	Rv3764c
trcR	kdpD
trcR	mprB
trcR	mtrB
trcR	phoR
trcR	senX3
trxB1	fusA1
trxB1	fusA2
trxB1	lepA
trxB1	typA
trxC	fusA1
trxC	fusA2
trxC	lepA
trxC	typA
senX3	ctpA
senX3	ctpB
senX3	ctpE
senX3	ctpV
senX3	kdpB
ctpF	senX3
pknA	pknG
pknD	pknF
pknE	pknF
pknF	pknI
pknK	pknI
pknL	pknD
pknJ	dnaK
pknH	dnaK
fixA	fixB
pknH	dnaJ1
pknH	dnaJ2
pknK	pknL
pknE	pknK
Rv0073	fmu
fadE2	pknH
fadD5	Rv2766c
Rv0247c	pknH
fadD2	fadD12
clpB	trmD
Rv0945	ppsD
sucD	manB
eno	proV
kdpD	Rv1257c
fum	Rv2115c
pks3	pks4
rocA	metC
deaD	gabT
deaD	pknK
pknH	pyrB
cysN	cycA
carB	obg
Rv1672c	Rv2509
pyrG	metC
pknF	pdxH
ctpG	nuoL
pknJ	lpdA
Rv2129c	trmD
kasA	Rv3502c
cysW	proV
ndkA	clpX
aspS	guaB2
Rv2613c	rmlB
ugpC	Rv3402c
glnA4	fadE25
ppsC	pks2
manB	dppD
sdhA	rmlB
tagA	aceE
tagA	rpsE
tagA	serS
alkA	xthA
alkA	pdhC
alkA	sucB
alkA	rplQ
alkA	rplA
alkA	rplD
alkA	rplE
alkA	rplF
alkA	rpsC
alkA	rpsD
alkA	rpsI
acs	groEL1
acs	groEL2
fadD11	groEL1
fadD11	groEL2
fadD12	groEL1
fadD12	groEL2
fadD13	groEL1
fadD13	groEL2
fadD14	groEL1
fadD14	groEL2
fadD22	groEL1
fadD22	groEL2
fadD3	groEL1
fadD3	groEL2
fadD34	groEL1
fadD34	groEL2
fadD35	groEL1
fadD35	groEL2
fadD36	groEL1
fadD36	groEL2
fadD5	groEL1
fadD5	groEL2
pks16	groEL1
pks16	groEL2
acs	rpsM
fadD11	rpsM
fadD12	rpsM
fadD13	rpsM
fadD14	rpsM
fadD22	rpsM
fadD3	rpsM
fadD34	rpsM
fadD35	rpsM
fadD36	rpsM
fadD5	rpsM
pks16	rpsM
Rv0147	alr
Rv0223c	alr
Rv0458	alr
aldA	alr
aldC	alr
gabD1	alr
gabD2	alr
mmsA	alr
pcd	alr
rocA	alr
Rv0147	narG
Rv0147	narX
Rv0223c	narG
Rv0223c	narX
Rv0458	narG
Rv0458	narX
aldA	narG
aldA	narX
aldC	narG
aldC	narX
gabD1	narG
gabD1	narX
gabD2	narG
gabD2	narX
mmsA	narG
mmsA	narX
pcd	narG
pcd	narX
rocA	narG
rocA	narX
amiB1	groEL1
amiB1	groEL2
accD3	dnaK
accD3	infB
accD3	lepA
accD3	rplR
accD3	rplV
accD3	rplC
accD3	lysS
accD3	lysX
accA1	accD3
accA2	accD3
accA3	accD3
pca	accD3
accA2	accD5
accA3	accD5
accA1	cbs
accA1	cysK1
accA1	cysK2
accA1	cysM
accA2	cbs
accA2	cysK1
accA2	cysK2
accA2	cysM
accA3	cbs
accA3	cysK1
accA3	cysK2
accA3	cysM
pca	cbs
pca	cysK1
pca	cysK2
pca	cysM
accA1	dnaK
accA2	dnaK
accA3	dnaK
pca	dnaK
accA1	dnaN
accA2	dnaN
accA3	dnaN
pca	dnaN
accA1	rplC
accA2	rplC
accA3	rplC
pca	rplC
accD5	dnaK
accD3	pgmA
accD5	pgmA
accD3	rplU
accD5	rplU
accD5	rplV
aceAa	fdhF
aceAb	fdhF
icl	fdhF
aceAa	hisS
aceAb	hisS
icl	hisS
ackA	ahpC
ackA	ahpE
ackA	def
ackA	furB
ackA	glyA1
ackA	glyA2
ackA	greA
ackA	moaC1
ackA	moaC2
ackA	moaC3
leuC	groEL1
leuC	groEL2
leuC	zwf1
leuC	zwf2
leuC	pdhC
leuC	sucB
leuC	relA
acs	rho
fadD1	rho
fadD10	rho
fadD12	rho
fadD13	rho
fadD14	rho
fadD17	rho
fadD18	rho
fadD19	rho
fadD2	rho
fadD35	rho
fadD36	rho
fadD5	rho
fadD7	rho
fadD8	rho
mbtA	rho
mbtE	rho
alkA	furB
ogt	furB
alkA	moeB1
alkA	moeB2
ogt	moeB1
ogt	moeB2
alkA	rplB
ogt	rplB
ogt	rpsC
alkA	rpsG
ogt	rpsG
add	ligA
add	rpsM
mmsA	rpmB2
mmsA	rplB
mmsA	rpsB
Rv1895	dnaK
Rv3777	dnaK
adhA	dnaK
adhB	dnaK
adhC	dnaK
adhD	dnaK
adhE2	dnaK
Rv1895	fusA1
Rv1895	fusA2
Rv1895	lepA
Rv1895	typA
Rv3777	fusA1
Rv3777	fusA2
Rv3777	lepA
Rv3777	typA
adhA	fusA1
adhA	fusA2
adhA	lepA
adhA	typA
adhB	fusA1
adhB	fusA2
adhB	lepA
adhB	typA
adhC	fusA1
adhC	fusA2
adhC	lepA
adhC	typA
adhD	fusA1
adhD	fusA2
adhD	lepA
adhD	typA
adhE2	fusA1
adhE2	fusA2
adhE2	lepA
adhE2	typA
Rv2531c	groEL1
Rv2531c	groEL2
Rv2531c	sucA
Rv2531c	rplB
lipH	groEL1
lipH	groEL2
lipI	groEL1
lipI	groEL2
lipN	groEL1
lipN	groEL2
lipH	dnaK
lipI	dnaK
lipN	dnaK
lipH	cmk
lipI	cmk
lipN	cmk
ahpC	recB
ahpE	recB
ahpC	Rv2631
ahpE	Rv2631
fadE13	groEL1
fadE13	groEL2
fadE15	groEL1
fadE15	groEL2
fadE25	groEL1
fadE25	groEL2
fadE35	groEL1
fadE35	groEL2
fadE5	groEL1
fadE5	groEL2
fadE8	groEL1
fadE8	groEL2
fadE13	dnaK
fadE15	dnaK
fadE25	dnaK
fadE35	dnaK
fadE5	dnaK
fadE8	dnaK
fadE13	pdhC
fadE13	sucB
fadE15	pdhC
fadE15	sucB
fadE25	pdhC
fadE25	sucB
fadE35	pdhC
fadE35	sucB
fadE5	pdhC
fadE5	sucB
fadE8	pdhC
fadE8	sucB
fadE13	rplM
fadE15	rplM
fadE25	rplM
fadE35	rplM
fadE5	rplM
fadE8	rplM
fadE13	rplS
fadE15	rplS
fadE25	rplS
fadE35	rplS
fadE5	rplS
fadE8	rplS
fadE13	rplA
fadE15	rplA
fadE25	rplA
fadE35	rplA
fadE5	rplA
fadE8	rplA
fadE13	rplU
fadE15	rplU
fadE25	rplU
fadE35	rplU
fadE5	rplU
fadE8	rplU
fadE13	rplV
fadE15	rplV
fadE25	rplV
fadE35	rplV
fadE5	rplV
fadE13	rpmB2
fadE15	rpmB2
fadE25	rpmB2
fadE35	rpmB2
fadE5	rpmB2
fadE8	rpmB2
fadE13	rplC
fadE15	rplC
fadE25	rplC
fadE35	rplC
fadE5	rplC
fadE8	rplC
fadE13	rpsL
fadE15	rpsL
fadE25	rpsL
fadE35	rpsL
fadE5	rpsL
fadE8	rpsL
fadE13	rpsN2
fadE15	rpsN2
fadE25	rpsN2
fadE35	rpsN2
fadE5	rpsN2
fadE8	rpsN2
fadE13	rpsS
fadE15	rpsS
fadE25	rpsS
fadE35	rpsS
fadE5	rpsS
fadE8	rpsS
fadE13	rpsB
fadE15	rpsB
fadE25	rpsB
fadE35	rpsB
fadE5	rpsB
fadE8	rpsB
fadE13	rpsD
fadE15	rpsD
fadE25	rpsD
fadE35	rpsD
fadE5	rpsD
fadE8	rpsD
fadE13	rpsE
fadE15	rpsE
fadE25	rpsE
fadE35	rpsE
fadE5	rpsE
fadE8	rpsE
fadE13	rpsF
fadE15	rpsF
fadE25	rpsF
fadE35	rpsF
fadE5	rpsF
fadE8	rpsF
fadE13	rpsG
fadE15	rpsG
fadE25	rpsG
fadE35	rpsG
fadE5	rpsG
fadE8	rpsG
ask	trxB2
ask	glpD1
ask	glpD2
Rv0147	dnaK
Rv0223c	dnaK
Rv0458	dnaK
aldA	dnaK
aldC	dnaK
gabD1	dnaK
gabD2	dnaK
mmsA	dnaK
pcd	dnaK
rocA	dnaK
fba	dnaK
fba	rpsB
fba	Rv2282c
fba	oxyS
pyrC	Rv3575c
Rv1719	hupB
Rv1719	Rv0248c
Rv1719	frdA
Rv1719	nadB
Rv1719	sdhA
Rv1719	glpK
Rv1719	rplR
Rv1719	rplS
Rv1719	rplA
Rv1719	rplU
Rv1719	rplX
Rv1719	rplB
Rv1719	rpsL
Rv1719	rpsM
Rv1719	rpsN2
Rv1719	rpsO
Rv1719	rpsE
Rv1719	rpsF
Rv1719	rpsG
alr	kdtB
alr	groEL1
alr	groEL2
alr	rplB
Rv0194	groEL1
Rv0194	groEL2
Rv1218c	groEL1
Rv1218c	groEL2
Rv1272c	groEL1
Rv1272c	groEL2
Rv1473	groEL1
Rv1473	groEL2
modC	groEL1
modC	groEL2
Rv0194	Rv1354c
Rv0194	Rv1357c
Rv0986	Rv1354c
Rv0986	Rv1357c
Rv1272c	Rv1354c
Rv1272c	Rv1357c
Rv1349	Rv1354c
Rv1349	Rv1357c
Rv1458c	Rv1354c
Rv1458c	Rv1357c
Rv1473	Rv1354c
Rv1473	Rv1357c
Rv1747	Rv1354c
Rv1747	Rv1357c
Rv2038c	Rv1354c
Rv2038c	Rv1357c
Rv2688c	Rv1354c
Rv2688c	Rv1357c
cysA1	Rv1354c
cysA1	Rv1357c
drrA	Rv1354c
drrA	Rv1357c
ftsE	Rv1354c
ftsE	Rv1357c
glnQ	Rv1354c
glnQ	Rv1357c
mkl	Rv1354c
mkl	Rv1357c
modC	Rv1354c
modC	Rv1357c
oppD	Rv1354c
oppD	Rv1357c
phoT	Rv1354c
phoT	Rv1357c
proV	Rv1354c
proV	Rv1357c
pstB	Rv1354c
pstB	Rv1357c
sugC	Rv1354c
sugC	Rv1357c
ugpC	Rv1354c
ugpC	Rv1357c
rpe	trxB2
pepB	pdhC
pepB	sucA
pepB	sucB
pepB	argF
pepB	pyrB
Rv1730c	dnaK
Rv1922	dnaK
mapA	deaD
mapA	rhlE
mapB	deaD
mapB	rhlE
pepE	deaD
pepE	rhlE
mapA	rplM
mapB	rplM
pepE	rplM
mapA	rplS
mapB	rplS
pepE	rplS
mapA	rplV
mapB	rplV
pepE	rplV
mapA	rpmB2
mapB	rpmB2
pepE	rpmB2
mapA	rplD
mapB	rplD
pepE	rplD
mapA	rplI
mapB	rplI
pepE	rplI
mapA	rpsJ
mapB	rpsJ
pepE	rpsJ
mapA	rpsB
mapB	rpsB
pepE	rpsB
mapA	rpsE
mapB	rpsE
pepE	rpsE
mapA	trpS
mapB	trpS
pepE	trpS
mapA	Rv0144
mapB	Rv0144
pepE	Rv0144
mapA	Rv1354c
mapB	Rv1354c
pepE	Rv1354c
pepN	groEL1
pepN	groEL2
pepN	hycE
pepN	nuoD
pepN	Rv1711
pepE	recB
pepQ	recB
pepQ	guaB1
pepQ	guaB2
pepE	pykA
pepQ	pykA
apt	dxr
fucA	gyrB
fucA	aspB
mtrB	Rv1354c
mtrB	Rv1357c
senX3	Rv1354c
senX3	Rv1357c
Rv3329	dnaE1
Rv3329	dnaE2
argD	dnaE1
argD	dnaE2
bioA	dnaE1
bioA	dnaE2
gabT	dnaE1
gabT	dnaE2
hemL	dnaE1
hemL	dnaE2
lat	dnaE1
lat	dnaE2
rocD1	dnaE1
rocD1	dnaE2
rocD2	dnaE1
rocD2	dnaE2
Rv3329	Rv1354c
argD	Rv1354c
bioA	Rv1354c
gabT	Rv1354c
hemL	Rv1354c
lat	Rv1354c
rocD1	Rv1354c
rocD2	Rv1354c
Rv1496	rplB
Rv1496	serA1
Rv1496	serA2
Rv1496	Rv0194
Rv1496	Rv0986
Rv1496	Rv1218c
Rv1496	Rv1272c
Rv1496	Rv1458c
Rv1496	Rv1668c
Rv1496	Rv1747
Rv1496	Rv2038c
Rv1496	Rv2688c
Rv1496	cysA1
Rv1496	drrA
Rv1496	ftsE
Rv1496	modC
Rv1496	proV
Rv1496	pstB
Rv1496	sugC
Rv1496	ugpC
aroA	Rv0986
aroA	Rv1349
aroA	Rv1458c
aroA	Rv1687c
aroA	Rv1747
aroA	Rv2038c
aroA	Rv2688c
aroA	cysA1
aroA	dppD
aroA	ftsE
aroA	glnQ
aroA	mkl
aroA	oppD
aroA	phoT
aroA	proV
aroA	pstB
aroA	sugC
aroA	ugpC
aroB	groEL1
aroB	groEL2
aroB	narH
aroF	Rv0687
aroF	Rv0769
aroF	Rv0927c
aroF	Rv1928c
aroF	Rv1941
aroF	Rv2750
aroF	Rv3530c
aroF	Rv3549c
aroF	Rv3559c
aroF	fabG1
aroF	fabG2
aroF	fabG3
glnH	Rv0494
Rv1348	groEL1
Rv1348	groEL2
Rv1687c	groEL1
Rv1687c	groEL2
Rv1819c	groEL1
Rv1819c	groEL2
Rv3041c	groEL1
Rv3041c	groEL2
rfbE	groEL1
rfbE	groEL2
Rv0073	ppk
Rv0194	ppk
Rv0986	ppk
Rv1218c	ppk
Rv1272c	ppk
Rv1348	ppk
Rv1349	ppk
Rv1458c	ppk
Rv1687c	ppk
Rv1747	ppk
Rv1819c	ppk
Rv2038c	ppk
Rv2688c	ppk
Rv3041c	ppk
cysA1	ppk
dppD	ppk
drrA	ppk
ftsE	ppk
glnQ	ppk
mkl	ppk
modC	ppk
oppD	ppk
phoT	ppk
proV	ppk
pstB	ppk
rfbE	ppk
sugC	ppk
ugpC	ppk
Rv0073	topA
Rv0194	topA
Rv0986	topA
Rv1218c	topA
Rv1272c	topA
Rv1348	topA
Rv1349	topA
Rv1458c	topA
Rv1687c	topA
Rv1747	topA
Rv1819c	topA
Rv2038c	topA
Rv2688c	topA
Rv3041c	topA
cysA1	topA
dppD	topA
drrA	topA
ftsE	topA
glnQ	topA
mkl	topA
modC	topA
oppD	topA
phoT	topA
proV	topA
rfbE	topA
sugC	topA
ugpC	topA
asnB	dnaK
fum	carB
fum	otsB2
fum	secA1
fum	secA2
argG	moeA1
argG	nusA
argG	uvrA
Rv3329	groEL1
Rv3329	groEL2
argD	groEL1
argD	groEL2
bioA	groEL1
bioA	groEL2
gabT	groEL1
gabT	groEL2
lat	groEL1
lat	groEL2
rocD1	groEL1
rocD1	groEL2
rocD2	groEL1
rocD2	groEL2
fadA	glpD1
fadA	glpD2
fadA2	glpD1
[truncated: 44,120 more rows]
